# Supplementary material for: The anti-tubercular drug delamanid as a potential oral treatment for visceral leishmaniasis
Source: eLife. 2016 May 24;5:e09744. doi: 10.7554/eLife.09744 (PMC4878867; doi:10.7554/eLife.09744)
Supplement: Figure 2—source data 1. — DOI: http://dx.doi.org/10.7554/eLife.09744.008 [file elife-09744-fig2-data1.xlsx]

## Sheet: Efficacy data
Study	delamanid dose (mg/kg)	dosing regimen	LDU	% supression
PKPD2014-LM-003	0 (vehicle only)	p. o. 2 x 5 days	446000	n/a
PKPD2014-LM-003	0 (vehicle only)	p. o. 2 x 5 days	231540	n/a
PKPD2014-LM-003	0 (vehicle only)	p. o. 2 x 5 days	272700	n/a
PKPD2014-LM-003	0 (vehicle only)	p. o. 2 x 5 days	181000	n/a
PKPD2014-LM-003	50	p. o. 2 x 5 days	0	100
PKPD2014-LM-003	50	p. o. 2 x 5 days	0	100
PKPD2014-LM-003	50	p. o. 2 x 5 days	0	100
PKPD2014-LM-003	50	p. o. 2 x 5 days	0	100
PKPD2014-LM-003	50	p. o. 2 x 5 days	0	100
PKPD2014-LM-006	0 (vehicle only)	p. o. 2 x 5 days	316920	n/a
PKPD2014-LM-006	0 (vehicle only)	p. o. 2 x 5 days	359600	n/a
PKPD2014-LM-006	0 (vehicle only)	p. o. 2 x 5 days	306000	n/a
PKPD2014-LM-006	0 (vehicle only)	p. o. 2 x 5 days	208860	n/a
PKPD2014-LM-006	0 (vehicle only)	p. o. 2 x 5 days	368900	n/a
PKPD2014-LM-006	30	p. o. 2 x 5 days	3030	99.029
PKPD2014-LM-006	30	p. o. 2 x 5 days	0	100
PKPD2014-LM-006	30	p. o. 2 x 5 days	1000	99.6795
PKPD2014-LM-006	30	p. o. 2 x 5 days	1800	99.4232
PKPD2014-LM-006	30	p. o. 2 x 5 days	1090	99.6507
PKPD2014-LM-006	10	p. o. 2 x 5 days	99900	67.9865
PKPD2014-LM-006	10	p. o. 2 x 5 days	114330	63.3623
PKPD2014-LM-006	10	p. o. 2 x 5 days	143850	53.9025
PKPD2014-LM-006	10	p. o. 2 x 5 days	90160	71.1077
PKPD2014-LM-006	10	p. o. 2 x 5 days	120650	61.3371
PKPD2014-LM-006	3	p. o. 2 x 5 days	270000	13.4771
PKPD2014-LM-006	3	p. o. 2 x 5 days	260960	16.374
PKPD2014-LM-006	3	p. o. 2 x 5 days	228980	26.6221
PKPD2014-LM-006	3	p. o. 2 x 5 days	290400	6.93978
PKPD2014-LM-006	3	p. o. 2 x 5 days	259700	16.7778
PKPD2015-LM-002	0 (vehicle only)	p. o. 2 x 5 days	100860	n/a
PKPD2015-LM-002	0 (vehicle only)	p. o. 2 x 5 days	86000	n/a
PKPD2015-LM-002	0 (vehicle only)	p. o. 2 x 5 days	104030	n/a
PKPD2015-LM-002	0 (vehicle only)	p. o. 2 x 5 days	99440	n/a
PKPD2015-LM-002	0 (vehicle only)	p. o. 2 x 5 days	114130	n/a
PKPD2015-LM-002	1	p. o. 2 x 5 days	17280	82.8728
PKPD2015-LM-002	1	p. o. 2 x 5 days	9990	90.0983
PKPD2015-LM-002	1	p. o. 2 x 5 days	8820	91.258
PKPD2015-LM-002	1	p. o. 2 x 5 days	19210	80.9598
PKPD2015-LM-002	1	p. o. 2 x 5 days	13800	86.322
PKPD2015-LM-008	0 (vehicle only)	p. o. 2 x 5 days	921580	n/a
PKPD2015-LM-008	0 (vehicle only)	p. o. 2 x 5 days	813960	n/a
PKPD2015-LM-008	0 (vehicle only)	p. o. 2 x 5 days	773480	n/a
PKPD2015-LM-008	0 (vehicle only)	p. o. 2 x 5 days	953310	n/a
PKPD2015-LM-008	0 (vehicle only)	p. o. 2 x 5 days	754000	n/a
PKPD2015-LM-008	10	p. o. 2 x 5 days	777200	7.83454
PKPD2015-LM-008	10	p. o. 2 x 5 days	721110	14.4861
PKPD2015-LM-008	10	p. o. 2 x 5 days	653720	22.4776
PKPD2015-LM-008	10	p. o. 2 x 5 days	651600	22.729
PKPD2015-LM-008	10	p. o. 2 x 5 days	843000	0.031544
PKPD2015-LM-008	3	p. o. 2 x 5 days	375700	55.447
PKPD2015-LM-008	3	p. o. 2 x 5 days	377230	55.2656
PKPD2015-LM-008	3	p. o. 2 x 5 days	474600	43.7188
PKPD2015-LM-008	3	p. o. 2 x 5 days	430180	48.9864
PKPD2015-LM-008	3	p. o. 2 x 5 days	458280	45.6542
PKPD2015-LM-008	1	p. o. 2 x 5 days	335360	60.2308
PKPD2015-LM-008	1	p. o. 2 x 5 days	417060	50.5423
PKPD2015-LM-008	1	p. o. 2 x 5 days	546480	35.1948
PKPD2015-LM-008	1	p. o. 2 x 5 days	446160	47.0914
PKPD2015-LM-008	1	p. o. 2 x 5 days	478790	43.2219
PKPD2015-LM-001	0 (vehicle only)	p. o. 2 x 10 days	656370	n/a
PKPD2015-LM-001	0 (vehicle only)	p. o. 2 x 10 days	734310	n/a
PKPD2015-LM-001	0 (vehicle only)	p. o. 2 x 10 days	761910	n/a
PKPD2015-LM-001	0 (vehicle only)	p. o. 2 x 10 days	785480	n/a
PKPD2015-LM-001	0 (vehicle only)	p. o. 2 x 10 days	684400	n/a
PKPD2015-LM-001	10	p. o. 2 x 10 days	28280	96.0966
PKPD2015-LM-001	10	p. o. 2 x 10 days	41650	94.2512
PKPD2015-LM-001	10	p. o. 2 x 10 days	40950	94.3478
PKPD2015-LM-001	10	p. o. 2 x 10 days	112240	84.5078
PKPD2015-LM-001	3	p. o. 2 x 10 days	621600	14.2022
PKPD2015-LM-001	3	p. o. 2 x 10 days	589500	18.6329
PKPD2015-LM-001	3	p. o. 2 x 10 days	604160	16.6094
PKPD2015-LM-001	3	p. o. 2 x 10 days	353460	51.2128
PKPD2015-LM-001	3	p. o. 2 x 10 days	572040	21.0428
PKPD2015-LM-001	1	p. o. 2 x 10 days	0	100
PKPD2015-LM-001	1	p. o. 2 x 10 days	0	100
PKPD2015-LM-001	1	p. o. 2 x 10 days	0	100
PKPD2015-LM-001	1	p. o. 2 x 10 days	0	100
PKPD2015-LM-001	1	p. o. 2 x 10 days	0	100
PKPD2016-LM-001	0 (vehicle only)	p. o. 2 x 10 days	915200	n/a
PKPD2016-LM-001	0 (vehicle only)	p. o. 2 x 10 days	1017600	n/a
PKPD2016-LM-001	0 (vehicle only)	p. o. 2 x 10 days	1016450	n/a
PKPD2016-LM-001	0 (vehicle only)	p. o. 2 x 10 days	970500	n/a
PKPD2016-LM-001	0 (vehicle only)	p. o. 2 x 10 days	853420	n/a
PKPD2016-LM-001	30	p. o. 2 x 10 days	850	99.911
PKPD2016-LM-001	30	p. o. 2 x 10 days	0	100
PKPD2016-LM-001	30	p. o. 2 x 10 days	0	100
PKPD2016-LM-001	30	p. o. 2 x 10 days	0	100
PKPD2016-LM-001	30	p. o. 2 x 10 days	0	100
PKPD2016-LM-001	10	p. o. 2 x 10 days	123210	87.0935
PKPD2016-LM-001	10	p. o. 2 x 10 days	99960	89.529
PKPD2016-LM-001	10	p. o. 2 x 10 days	106600	88.8334
PKPD2016-LM-001	10	p. o. 2 x 10 days	72960	92.3573
PKPD2016-LM-001	10	p. o. 2 x 10 days	100500	89.4724
PKPD2016-LM-001	3	p. o. 2 x 10 days	393120	58.8198
PKPD2016-LM-001	3	p. o. 2 x 10 days	525840	44.9171
PKPD2016-LM-001	3	p. o. 2 x 10 days	402590	57.8278
PKPD2016-LM-001	3	p. o. 2 x 10 days	356400	62.6663
PKPD2016-LM-001	3	p. o. 2 x 10 days	628120	34.2031
PKPD2016-LM-001	1	p. o. 2 x 10 days	325080	65.9472
PKPD2016-LM-001	1	p. o. 2 x 10 days	405280	57.546
PKPD2016-LM-001	1	p. o. 2 x 10 days	452600	52.5892
PKPD2016-LM-001	1	p. o. 2 x 10 days	412750	56.7635
PKPD2016-LM-001	1	p. o. 2 x 10 days	375000	60.7179
PKPD2016-LM-001	0.3	p. o. 2 x 10 days	680680	28.6973
PKPD2016-LM-001	0.3	p. o. 2 x 10 days	620100	35.0432
PKPD2016-LM-001	0.3	p. o. 2 x 10 days	660240	30.8384
PKPD2016-LM-001	0.3	p. o. 2 x 10 days	568560	40.4421
PKPD2016-LM-001	0.3	p. o. 2 x 10 days	662340	30.6184

## Sheet: Combined PK-PD
Study	Mouse ID #	delamanid dose (mg/kg)	dosing regimen	LDU	% supression	Mean	SEM	n	Cmax day 1, ng/ml	Tmax, min	Mean Cmax day 1, ng/ml	SEM	Cmax last day ng/ml	Tmax, min	Mean Cmax last day, ng/ml	SEM	Mean AUC 0-8 first day, ng.h/ml	Mean AUC 0-8 final day, ng.h/ml	Mean AUC 0-24 final day, ng.h/ml
PKPD2014-LM-003	PKPD2014-LM-003-16	50	p. o. 2 x 5 days	0	100	100	0	5	ND	ND			ND	ND
PKPD2014-LM-003	PKPD2014-LM-003-17	50	p. o. 2 x 5 days	0	100				ND	ND			ND	ND
PKPD2014-LM-003	PKPD2014-LM-003-18	50	p. o. 2 x 5 days	0	100				ND	ND			ND	ND
PKPD2014-LM-003	PKPD2014-LM-003-19	50	p. o. 2 x 5 days	0	100				ND	ND			ND	ND
PKPD2014-LM-003	PKPD2014-LM-003-20	50	p. o. 2 x 5 days	0	100				ND	ND			ND	ND
PKPD2014-LM-006	PKPD2014-LM-006-16	30	p. o. 2 x 5 days	3030	99.029	99.5565	0.160735	5	1029	480	1159.67	99.9439	1761	240	2838.33	538.845	6022.5	16958.8	68295
PKPD2014-LM-006	PKPD2014-LM-006-17	30	p. o. 2 x 5 days	0	100				1356	480			3353	480
PKPD2014-LM-006	PKPD2014-LM-006-18	30	p. o. 2 x 5 days	1000	99.6795				1094	480			3401	240
PKPD2014-LM-006	PKPD2014-LM-006-19	30	p. o. 2 x 5 days	1800	99.4232				ND	ND			ND	ND
PKPD2014-LM-006	PKPD2014-LM-006-20	30	p. o. 2 x 5 days	1090	99.6507				ND	ND			ND	ND
PKPD2014-LM-006	PKPD2014-LM-006-21	10	p. o. 2 x 5 days	99900	67.9865	38.5255	8.69989	10	745	120	761.833	48.1286	922	120	1131.83	68.683	3743.5	6125.75	24036
PKPD2014-LM-006	PKPD2014-LM-006-22	10	p. o. 2 x 5 days	114330	63.3623				681	120			936	240
PKPD2014-LM-006	PKPD2014-LM-006-23	10	p. o. 2 x 5 days	143850	53.9025				823	480			1190	240
PKPD2014-LM-006	PKPD2014-LM-006-24	10	p. o. 2 x 5 days	90160	71.1077				ND	ND			ND	ND
PKPD2014-LM-006	PKPD2014-LM-006-25	10	p. o. 2 x 5 days	120650	61.3371				ND	ND			ND	ND
PKPD2015-LM-008	PKPD2015-LM-008-11	10	p. o. 2 x 5 days	777200	7.83454				604	60			1334	60			4043.65	8469.48
PKPD2015-LM-008	PKPD2015-LM-008-12	10	p. o. 2 x 5 days	721110	14.4861				772	120			1251	240
PKPD2015-LM-008	PKPD2015-LM-008-13	10	p. o. 2 x 5 days	653720	22.4776				946	240			1158	240
PKPD2015-LM-008	PKPD2015-LM-008-14	10	p. o. 2 x 5 days	651600	22.729				ND	ND			ND	ND
PKPD2015-LM-008	PKPD2015-LM-008-15	10	p. o. 2 x 5 days	843000	0.031544				ND	ND			ND	ND
PKPD2014-LM-006	PKPD2014-LM-006-26	3	p. o. 2 x 5 days	270000	13.4771	32.9263	5.93549	10	126	240	195	35.3006	382	480	459.167	24.252	945.75	2364.75	7566
PKPD2014-LM-006	PKPD2014-LM-006-27	3	p. o. 2 x 5 days	260960	16.374				197	240			435	240
PKPD2014-LM-006	PKPD2014-LM-006-28	3	p. o. 2 x 5 days	228980	26.6221				160	240			419	240
PKPD2014-LM-006	PKPD2014-LM-006-29	3	p. o. 2 x 5 days	290400	6.93978				ND	ND			ND	ND
PKPD2014-LM-006	PKPD2014-LM-006-30	3	p. o. 2 x 5 days	259700	16.7778				ND	ND			ND	ND
PKPD2015-LM-008	PKPD2015-LM-008-16	3	p. o. 2 x 5 days	375700	55.447				358	120			473	120			1326.2	3318.18
PKPD2015-LM-008	PKPD2015-LM-008-17	3	p. o. 2 x 5 days	377230	55.2656				126	120			547	60
PKPD2015-LM-008	PKPD2015-LM-008-18	3	p. o. 2 x 5 days	474600	43.7188				203	480			499	120
PKPD2015-LM-008	PKPD2015-LM-008-19	3	p. o. 2 x 5 days	430180	48.9864				ND	ND			ND	ND
PKPD2015-LM-008	PKPD2015-LM-008-20	3	p. o. 2 x 5 days	458280	45.6542				ND	ND			ND	ND
PKPD2015-LM-002	PKPD2015-LM-002-11	1	p. o. 2 x 5 days	17280	82.8728	66.7792	6.85699	10	90	480	100.167	23.9561	343	120	205.333	32.356	636.1	1503.83	6443	QC accuracy ~20%
PKPD2015-LM-002	PKPD2015-LM-002-12	1	p. o. 2 x 5 days	9990	90.0983				110	240			214	60
PKPD2015-LM-002	PKPD2015-LM-002-13	1	p. o. 2 x 5 days	8820	91.258				212	120			241	240
PKPD2015-LM-002	PKPD2015-LM-002-14	1	p. o. 2 x 5 days	19210	80.9598				ND	ND			ND	ND
PKPD2015-LM-002	PKPD2015-LM-002-15	1	p. o. 2 x 5 days	13800	86.322				ND	ND			ND	ND
PKPD2015-LM-008	PKPD2015-LM-008-21	1	p. o. 2 x 5 days	335360	60.2308				50	240			138	240			375.133	924.733
PKPD2015-LM-008	PKPD2015-LM-008-22	1	p. o. 2 x 5 days	417060	50.5423				62	240			148	240
PKPD2015-LM-008	PKPD2015-LM-008-23	1	p. o. 2 x 5 days	546480	35.1948				77	240			148	480
PKPD2015-LM-008	PKPD2015-LM-008-24	1	p. o. 2 x 5 days	446160	47.0914				ND	ND			ND	ND
PKPD2015-LM-008	PKPD2015-LM-008-25	1	p. o. 2 x 5 days	478790	43.2219				ND	ND			ND	ND
PKPD2016-LM-001	PKPD2016-LM-001-11	30	p. o. 2 x 10 days	850	99.911	99.9822	0.0178079	5	1226	480	1331.2	154.438	1655	240	2049.8	118.297	5893.25	12039.5	63056
PKPD2016-LM-001	PKPD2016-LM-001-12	30	p. o. 2 x 10 days	0	100				1499	480			2095	240
PKPD2016-LM-001	PKPD2016-LM-001-13	30	p. o. 2 x 10 days	0	100				1105	480			1934	240
PKPD2016-LM-001	PKPD2016-LM-001-14	30	p. o. 2 x 10 days	0	100				981	480			2271	480
PKPD2016-LM-001	PKPD2016-LM-001-15	30	p. o. 2 x 10 days	0	100				1845	480			2294	480
PKPD2016-LM-001	PKPD2016-LM-001-16	10	p. o. 2 x 10 days	123210	87.0935	90.721	1.26653	9	397	240	609.375	66.0814	1007	480	1239.12	70.8105	2706.75	7661	41491
PKPD2016-LM-001	PKPD2016-LM-001-17	10	p. o. 2 x 10 days	99960	89.529				621	240			1020	240
PKPD2016-LM-001	PKPD2016-LM-001-18	10	p. o. 2 x 10 days	106600	88.8334				350	240			1282	480
PKPD2016-LM-001	PKPD2016-LM-001-19	10	p. o. 2 x 10 days	72960	92.3573				544	240			1122	240
PKPD2016-LM-001	PKPD2016-LM-001-20	10	p. o. 2 x 10 days	100500	89.4724				697	480			1321	240
PKPD2015-LM-001	PKPD2015-LM-001-11	10	p. o. 2 x 10 days	28280	96.0966				761	240			1401	240			4041.35	8619.15	31867
PKPD2015-LM-001	PKPD2015-LM-001-12	10	p. o. 2 x 10 days	41650	94.2512				585	240			1167	120
PKPD2015-LM-001	PKPD2015-LM-001-13	10	p. o. 2 x 10 days	40950	94.3478				920	120			1593	120
PKPD2015-LM-001	PKPD2015-LM-001-14	10	p. o. 2 x 10 days	112240	84.5078				ND	ND			ND	ND
PKPD2015-LM-001	PKPD2015-LM-001-16	3	p. o. 2 x 10 days	621600	14.2022	38.0134	6.10865	10	207	240	185.375	7.85343	436	240	478.5	41.037	1043.25	3120.9	8138
PKPD2015-LM-001	PKPD2015-LM-001-17	3	p. o. 2 x 10 days	589500	18.6329				218	120			713	240
PKPD2015-LM-001	PKPD2015-LM-001-18	3	p. o. 2 x 10 days	604160	16.6094				147	240			452	240
PKPD2015-LM-001	PKPD2015-LM-001-19	3	p. o. 2 x 10 days	353460	51.2128				ND	ND			ND	ND
PKPD2015-LM-001	PKPD2015-LM-001-20	3	p. o. 2 x 10 days	572040	21.0428				ND	ND			ND	ND
PKPD2016-LM-001	PKPD2016-LM-001-21	3	p. o. 2 x 10 days	393120	58.8198				198	480			413	120			1060	2782.75	12642
PKPD2016-LM-001	PKPD2016-LM-001-22	3	p. o. 2 x 10 days	525840	44.9171				185	240			317	480
PKPD2016-LM-001	PKPD2016-LM-001-23	3	p. o. 2 x 10 days	402590	57.8278				177	480			557	240
PKPD2016-LM-001	PKPD2016-LM-001-24	3	p. o. 2 x 10 days	356400	62.6663				172	480			478	240
PKPD2016-LM-001	PKPD2016-LM-001-25	3	p. o. 2 x 10 days	628120	34.2031				179	240			462	240
PKPD2015-LM-001	PKPD2015-LM-001-21	1	p. o. 2 x 10 days	0	100	79.3564	6.96069	10	33	120	56.25	4.96326	81	240	124.75	12.7822	233	491.45	1784
PKPD2015-LM-001	PKPD2015-LM-001-22	1	p. o. 2 x 10 days	0	100				52	120			75	240
PKPD2015-LM-001	PKPD2015-LM-001-23	1	p. o. 2 x 10 days	0	100				41	480			91	240
PKPD2015-LM-001	PKPD2015-LM-001-24	1	p. o. 2 x 10 days	0	100				ND	ND			ND	ND
PKPD2015-LM-001	PKPD2015-LM-001-25	1	p. o. 2 x 10 days	0	100				ND	ND			ND	ND
PKPD2016-LM-001	PKPD2016-LM-001-26	1	p. o. 2 x 10 days	325080	65.9472				70	240			137	240			401	938.75	3072
PKPD2016-LM-001	PKPD2016-LM-001-27	1	p. o. 2 x 10 days	405280	57.546				62	240			154	240
PKPD2016-LM-001	PKPD2016-LM-001-28	1	p. o. 2 x 10 days	452600	52.5892				71	240			143	240
PKPD2016-LM-001	PKPD2016-LM-001-29	1	p. o. 2 x 10 days	412750	56.7635				53	240			157	240
PKPD2016-LM-001	PKPD2016-LM-001-30	1	p. o. 2 x 10 days	375000	60.7179				68	120			160	120
PKPD2016-LM-001	PKPD2016-LM-001-31	0.3	p. o. 2 x 10 days	680680	28.6973	33.1279	2.10161	5	17	480	16.8	1.62481	28	240	38.8	5.39815	101.25	213	838
PKPD2016-LM-001	PKPD2016-LM-001-32	0.3	p. o. 2 x 10 days	620100	35.0432				17	240			34	120
PKPD2016-LM-001	PKPD2016-LM-001-33	0.3	p. o. 2 x 10 days	660240	30.8384				11	240			40	240
PKPD2016-LM-001	PKPD2016-LM-001-34	0.3	p. o. 2 x 10 days	568560	40.4421				21	480			33	240
PKPD2016-LM-001	PKPD2016-LM-001-35	0.3	p. o. 2 x 10 days	662340	30.6184				18	480			59	30
